# Supplementary material for: Validation of Recycled Nanofiltration and Anion-Exchange Membranes for the Treatment of Urban Wastewater for Crop Irrigation
Source: Membranes (Basel). 2022 Jul 29;12(8):746. doi: 10.3390/membranes12080746 (PMC9412259; doi:10.3390/membranes12080746)
Supplement: Supplementary file 1 [file membranes-12-00746-s001.zip]

Archive with 1 entries (1 files):
- membranes-1835077-supplementary.pdf
